# Supplementary material for: Successful use of Fenfluramine in super-refractory status epilepticus in a patient with tuberous sclerosis complex and Lennox-Gastaut syndrome
Source: Epilepsy Behav Rep. 2024 Jul 21;27:100697. doi: 10.1016/j.ebr.2024.100697 (PMC11326921; doi:10.1016/j.ebr.2024.100697)
Supplement: Supplementary Data 1 [file mmc1.xlsx]

## Sheet: Befund(1)
Laboratory findings
			24.01.2023	23.01.2023	22.01.2023	20.01.2023	20.01.2023	19.01.2023	18.01.2023	17.01.2023	17.01.2023	16.01.2023	15.01.2023	13.01.2023	12.01.2023	11.01.2023	11.01.2023	10.01.2023	07.01.2023	05.01.2023	03.01.2023	02.01.2023	01.01.2023	31.12.2022	30.12.2022	29.12.2022	28.12.2022	27.12.2022	26.12.2022	26.12.2022	25.12.2022	24.12.2022	23.12.2022	22.12.2022	21.12.2022	20.12.2022	20.12.2022
			20:14	13:22	09:08	13:26	09:47	10:42	12:07	10:24	10:22	11:59	12:53	11:52	18:40	11:08	08:02	07:41	09:48	09:04	06:35	10:59	13:26	09:50	07:11	12:06	09:53	09:55	18:48	08:25	09:28	08:24	13:46	10:58	10:09	16:38	08:58
Analysis	Reference	unit
Leukocytes	4.3 - 10.8	G/l	10.76	10.88 +	11.15 +		12.44 +	12.74 +		12.93 +		11.19 +	10.83 +	12.86 +	17.45 +		8.46	9.68	10.72	8.90	8.98	8.73	10.96 +	10.27	10.33	10.71	10.44	10.62	13.32 +	8.47	12.93 +	12.04 +	14.91 +	16.89 +	17.23 +		19.83 +
Erythrocytes	3.8 - 5.2	T/l	3.79 -	4.02	3.72 -		3.78 -	3.71 -		3.82		3.62 -	3.69 -	3.54 -	4.01		3.74 -	3.80	3.66 -	3.56 -	3.31 -	3.47 -	3.50 -	3.42 -	3.37 -	3.57 -	3.44 -	3.59 -	3.60 -	2.31 -	3.54 -	3.35 -	3.47 -	3.48 -	3.50 -		2.60 -
Hemoglobin	120 - 160	g/l	108.0 -	114.0 -	108.0 -		109.0 -	107.0 -		107.0 -		106.0 -	104.0 -	102.0 -	117.0 -		106.0 -	108.0 -	106.0 -	102.0 -	95.0 -	99.0 -	101.0 -	99.0 -	98.0 -	102.0 -	99.0 -	104.0 -	103.0 -	66.0 -	102.0 -	96.0 -	100.0 -	101.0 -	103.0 -		*1,2) 75.0 -
Hematocrit	0,35 - 0,47	l/l	0.323 -	0.343 -	0.322 -		0.326 -	0.324 -		0.332 -		0.312 -	0.313 -	0.310 -	0.352		0.323 -	0.328 -	0.321 -	0.316 -	0.294 -	0.308 -	0.311 -	0.306 -	0.298 -	0.315 -	0.305 -	0.322 -	0.317 -	0.213 -	0.316 -	0.300 -	0.313 -	0.307 -	0.319 -		0.227 -
MCV	80 - 95	fl	85.2	85.3	86.6		86.2	87.3		86.9		86.2	84.8	87.6	87.8		86.4	86.3	87.7	88.8	88.8	88.8	88.9	89.5	88.4	88.2	88.7	89.7	88.1	92.2	89.3	89.6	90.2	88.2	91.1		87.3
MCH	27 - 32	pg	28.5	28.4	29.0		28.8	28.8		28.0		29.3	28.2	28.8	29.2		28.3	28.4	29.0	28.7	28.7	28.5	28.9	28.9	29.1	28.6	28.8	29.0	28.6	28.6	28.8	28.7	28.8	29.0	29.4		28.8
MCHC	310 - 360	g/l	334	332	335		334	330		322		340	332	329	332		328	329	330	323	323	321	325	324	329	324	325	323	325	310	323	320	319	329	323		330
Thrombocytes	150 - 450	G/l	538 +	517 +	433		405	400		366		342	382	396	436		398	403	445	453 +	459 +	435	511 +	514 +	362	552 +	539 +	508 +	484 +	420	584 +	496 +	577 +	594 +	*1) 330		482 +
Mean platelet volume	6,4 - 9,7	fl	9.2	9.2	9.7		9.6	9.5		9.4		9.3	9.3	9.4	9.3		9.1	9.2	9.3	9.3	9.3	8.6	8.4	9.1	10.4 +	9.4	9.1	9.3	10.4 +	9.0	9.1	9.2	9.0	9.2	*1) 10.3 +		9.6
Red cell distribution width		%	14.4	14.4	14.5		14.9	15.2		15.2		14.9	14.8	14.9	14.8		14.7	14.8	14.8	14.8	14.4	14.4	14.4	14.6	14.5	14.5	14.5	14.7	14.9	15.1	14.9	14.9	14.9	14.8	14.9		15.4
Procalcitonin	< 0,5	ng/ml	0.061		0.074		0.075		0.051		0.064	0.052	< 0,05	0.080	< 0,05							0.088	0.078	< 0,05	< 0,05	< 0,05				0.058	< 0,05	0.056	0.057	0.066	0.087		0.115
Sodium	132 - 154	mmol/L	133	132	132		132	137	137		137	135	135	138	139		137	136	136	*1) 137	140	138	137	139	138	137	137	*1) 136	*1) 137	138	135	136	135	132	136		134
Potassium	3,5 - 5,4	mmol/L	3.96	3.74	3.65		3.44	4.32	3.99		4.01	3.69	4.14	3.86	4.45		4.05	4.21	4.30	*1) 4.62	4.36	3.90	4.47	4.61	4.39	4.84	4.43	*1) 4.56	*1) 4.91	4.28	4.72	4.29	4.65	4.58	4.58		3.97
Chloride	98-110	mmol/L	92 -	93 -	92 -		91 -	103	104		103	102	105	104	104		104	101	102	*1) 103	104	103	103	104	107	107	105	*1) 105	*1) 105	100	103	105	103	103	103		104
Urea	1.7 - 8.3	mmol/L	2.97	2.24	2.73		3.04	2.36	2.05		1.41 -	1.34 -	1.24 -	2.25	2.27		2.43	2.49	2.45	*1) 2.43	1.74	1.23 -	1.47 -	*2) 0.90 --	1.40 -	1.52 -	1.37 -	*1) 2.33	*1) 2.62	2.94	1.55 -	2.49	2.03	2.43	1.70		1.78
Creatinine	45 - 84	µmol/l	31 -	34 -	32 -		32 -	31 -	30 -		29 -	30 -	28 -	29 -	31 -		30 -	29 -	30 -	*1) 31 -	26 -	27 -	29 -	27 -	28 -	29 -	32 -	*1) 28 -	*1) 29 -	32 -	28 -	27 -	27 -	28 -	26 -		26 -
Glucose	3.9 - 5.5	mmol/L	5.88 +	6.09 +	5.14		5.63 +	4.82			5.37	5.32	5.23	4.97	5.58		5.76 +	5.35	4.96	*1) 5.30	4.77	5.16	5.36	4.66	5.31	5.88 +	6.09 +	*1) 5.38	*1) 5.15	5.17	4.65	5.17	4.69	5.39	3.53 -		4.95
Calcium	2.1 - 2.6	mmol/L	2.24	2.36	2.25		2.22	2.17	2.13		2.12	2.16	2.13	2.15	2.25		2.25	2.29	2.22	*1) 2.20	2.20	2.23	2.22	2.22	2.22	2.21	2.19	*1) 2.21	*1) 2.18	2.17	2.14	2.15	2.06	2.08	2.05		1.96 -
Glumerular filtration rate	95 - 110	ml/min	*1) 241 ++	*1) 217 ++	*1) 232 ++		*1) 232 ++	*1) 241 ++	*2) 250 ++		260 ++	*2) 250 ++	*2) 271 ++	*3) 260 ++	*3) 241 ++		*3) 250 ++	*3) 260 ++	*3) 250 ++	*1,2) 241 ++	*2) 295 ++	*2) 283 ++	*2) 260 ++	*2) 283 ++	*2) 271 ++	*2) 260 ++	*2) 232 ++	*1) 271 ++	*1,2) 260 ++	*2) 232 ++	*2) 271 ++	283 ++	*1) 283 ++	271 ++	295 ++		*1) 295 ++
C-reactive-Protein	- 6,0	mg/L	47.10 +	80.14 +	86.47 +		94.33 +	97.95 +	93.79 +		85.74 +	67.98 +	56.01 +	67.57 +	22.96 +		27.95 +	36.21 +	44.14 +
GOT/AST	< 33	U/l									18			23
ALT/GPT	< 35	U/l									6			7
Alkaline Phosphatase	64 - 300	U/l									159			175
Gamma-GT	0 - 38	U/l									200 ++			*3) 251 ++
Granulocytes	50 - 70	%												82 +
Lymphocytes	25 - 40	%												12 -
Eosinophilic	0 - 4	%												1
Basophilic	0 - 1	%												0
Monocytes	2 - 8	%												5
Quick	70 - 130	%												*1) >100
INR (Quick)	2,0 - 4,5													*1) 0.96 -
PTT	22,3 - 31,7	sec												*1) 25.7
Bilirubin	0 - 17	µmol/l	5.1
			19.12.2022	18.12.2022	17.12.2022	16.12.2022	15.12.2022	14.12.2022	13.12.2022	12.12.2022	11.12.2022	10.12.2022	09.12.2022	09.12.2022	08.12.2022	07.12.2022	06.12.2022	05.12.2022	04.12.2022	03.12.2022	02.12.2022	01.12.2022	30.11.2022	29.11.2022	28.11.2022	27.11.2022	26.11.2022	25.11.2022	24.11.2022	23.11.2022	22.11.2022	21.11.2022	20.11.2022	19.11.2022	18.11.2022	17.11.2022	17.11.2022	16.11.2022	15.11.2022	14.11.2022	14.11.2022	13.11.2022	13.11.2022	13.11.2022	12.11.2022	12.11.2022	11.11.2022	10.11.2022	10.11.2022
			09:03	08:07	09:13	08:47	10:51	08:06	08:23	09:07	07:07	07:03	09:52	07:05	06:41	06:08	06:04	07:12	07:07	07:11	07:08	06:55	07:04	06:58	06:22	07:17	07:18	06:58	06:56	06:59	06:57	07:00	07:02	06:58	07:23	09:31	06:59	06:46	06:54		07:10	17:21	07:10	07:04	17:12	06:49	07:04	20:21	14:44
Analysis	Reference	unit
Leukocytes	4.3 - 10.8	G/l	21.60 +	23.06 +	21.80 +	24.08 +	*1) 27.20 ++	23.02 +	19.91 +	24.19 +	21.00 +	19.87 +	*1) 15.40 +	6.04	18.98 +	15.53 +	14.67 +	11.61 +	8.80	6.79	6.24	4.77	5.39	4.86	9.13	5.75	4.19 -	4.13 -	4.07 -	4.74	4.63	5.71	7.00	6.79	6.12		6.80	14.95 +	11.83 +		14.49 +			12.44 +		8.30	7.95
Erythrocytes	3.8 - 5.2	T/l	2.81 -	3.18 -	2.67 -	3.01 -	3.23 -	2.73 -	2.44 -	2.62 -	2.79 -	2.99 -	3.07 -	3.35 -	3.23 -	2.84 -	3.05 -	2.91 -	2.95 -	2.95 -	3.11 -	3.15 -	3.29 -	3.14 -	3.27 -	3.27 -	3.26 -	3.08 -	3.13 -	3.14 -	3.04 -	2.92 -	3.16 -	3.05 -	2.97 -		3.09 -	3.27 -	3.36 -		3.48 -			3.80		3.55 -	3.60 -
Hemoglobin	120 - 160	g/l	*1) 80.0 -	89.0 -	78.0 -	85.0 -	93.0 -	79.0 -	70.0 -	*3) 75.0 -	79.0 -	86.0 -	*1) 86.0 -	108.0 -	91.0 -	82.0 -	87.0 -	83.0 -	82.0 -	82.0 -	86.0 -	87.0 -	91.0 -	87.0 -	91.0 -	92.0 -	92.0 -	87.0 -	87.0 -	87.0 -	85.0 -	83.0 -	87.0 -	86.0 -	84.0 -		87.0 -	92.0 -	94.0 -		98.0 -			104.0 -		99.0 -	100.0 -
Hematocrit	0,35 - 0,47	l/l	0.247 -	0.278 -	0.237 -	0.259 -	0.281 -	0.238 -	0.210 -	0.219 -	0.242 -	0.257 -	0.261 -	0.319 -	0.279 -	0.245 -	0.262 -	0.250 -	0.252 -	0.252 -	0.265 -	0.267 -	0.280 -	0.264 -	0.277 -	0.279 -	0.277 -	0.260 -	0.265 -	0.266 -	0.256 -	0.250 -	0.270 -	0.262 -	0.253 -		0.260 -	0.277 -	0.285 -		0.292 -			0.331 -		0.311 -	0.313 -
MCV	80 - 95	fl	87.9	87.4	88.8	86.0	87.0	87.2	86.1	83.6	86.7	86.0	85.0	95.2	86.4	86.3	85.9	85.9	85.4	85.4	85.2	84.8	85.1	84.1	84.7	85.3	85.0	84.4	84.7	84.7	84.2	85.6	85.4	85.9	85.2		84.1	84.7	84.8		83.9			87.1		87.6	86.9
MCH	27 - 32	pg	28.5	28.0	29.2	28.2	28.8	28.9	28.7	28.6	28.3	28.8	28.0	32.2	28.2	28.9	28.5	28.5	27.8	27.8	27.7	27.6	27.7	27.7	27.8	28.1	28.2	28.2	27.8	27.7	28.0	28.4	27.5	28.2	28.3		28.2	28.1	28.0		28.2			27.4		27.9	27.8
MCHC	310 - 360	g/l	324	320	329	328	331	332	333	342	326	335	330	339	326	335	332	332	325	325	325	326	325	330	329	330	332	335	328	327	332	332	322	328	332		335	332	330		336			314		318	319
Thrombocytes	150 - 450	G/l	492 +	449	421	408	412	420	364	*3) 298	381	385	346	176	426	369	376	338	376	364	389	428	462 +	419	426	451	434	428	433	458 +	428	417	476 +	453 +	411		387	491 +	405		379			399		340	341
Mean platelet volume	6,4 - 9,7	fl	9.2	9.2	9.6	9.5	9.6	9.6	9.5	*3) 10.9 +	9.8	9.5	9.0	12.2 +	9.6	9.9	9.7	9.8	9.7	9.8	9.7	9.7	9.7	9.8	9.7	9.8	9.6	9.8	9.5	9.7	9.3	9.7	9.3	9.2	9.4		9.4	9.4	9.6		9.6			9.5		9.4	9.7
Red cell distribution width		%	15.4	15.6	15.7	15.5	15.8	15.7	16.1	16.0	16.5	16.7	16.5	14.4	16.5	16.4	15.9	15.8	15.9	16.0	15.6	15.3	15.5	14.8	14.5	14.6	14.4	14.3	14.4	14.4	14.4	14.5	14.6	14.5	14.4		14.2	14.0	13.6		13.7			13.9		14.3	14.3
Procalcitonin	< 0,5	ng/ml	0.134	0.205	0.122	0.176	0.165	0.105	0.148	0.155	0.143				0.069	0.077	0.060	< 0,05			< 0,05	< 0,05	< 0,05	0.052													< 0,05		< 0,05					< 0,05
Sodium	132 - 154	mmol/L	133	135	137	134	134	136	135	129 -	131 -	133	133	139	132	132	*1) 131 -	129 -	131 -	131 -	135	133	137	138	133	136	137	137	138	137	136	139	139	140	142		138	140	140		139			139		144	143
Potassium	3,5 - 5,4	mmol/L	4.22	4.07	3.89	4.16	4.23	4.18	3.70	4.47	4.67	5.17	4.77	4.50	4.23	4.36	4.52	4.69	4.77	4.64	4.61	4.64	5.09	2.96 -	4.18	4.62	4.30	4.35	4.20	4.61	4.29	4.38	4.34	4.20	3.98		3.99	4.31	4.42		4.33			4.36		4.19	4.38
Chloride	98-110	mmol/L	103	104	104	100	102	105	103	101	102	105	104	110	101	101	97	92 -	95 -	97	100	98	102	99	97	101	101	97	98	98	97	100	100	101	103		102	102	100		101			102		106	106
Urea	1.7 - 8.3	mmol/L	2.37	2.44	2.64	2.69	3.31	3.16	3.18	2.62	2.28	1.93	1.33 -	9.35 +	1.00 -	*2) 1.00 -	1.00 -	1.00 -	1.00 -	1.00 -	1.47 -	1.70	1.76	1.75	1.65	2.58	1.88	2.14	2.23	1.81	2.18	2.03	1.84	1.97	1.50 -		1.52 -	2.52	3.46		4.11			3.21		3.07	4.54
Creatinine	45 - 84	µmol/l	25 -	27 -	27 -	26 -	29 -	28 -	27 -	30 -	25 -	28 -	27 -	50	29 -	28 -	30 -	27 -	28 -	27 -	31 -	30 -	31 -	31 -	34 -	30 -	37 -	34 -	31 -	34 -	32 -	34 -	40 -	34 -	40 -		42 -	44	41 -		41 -			40 -		39 -	40 -
Glucose	3.9 - 5.5	mmol/L	4.43	5.40	4.54	4.71	4.60	4.96	5.62 +	7.15 +	6.28 +	6.47 +	8.24 +	5.03	7.94 +	4.16	4.16	54.0 -	54.5 -	52.2 -	54.6 -	53.6 -	56.3 -	4.46	3.65 -	3.85	4.20	3.73 -	3.99	3.85	3.76 -	3.81	3.94	4.06	3.98		4.21	3.23 -	3.04 -		3.55 -			4.14		4.55	5.29
Calcium	2.1 - 2.6	mmol/L	2.00	2.07	2.00	2.04	2.06	2.02	1.99 -	1.97 -	1.96 -	2.03	1.97 -	2.19	1.94 -	1.98 -	2.08	4.32	4.18	4.22	4.25	4.14	4.20	2.02	2.06	2.15	2.15	2.14	2.17	2.15	2.09	2.09	2.10	2.14	2.04		2.06	2.10	2.16		2.17			2.23		2.17	2.16
Glumerular filtration rate	95 - 110	ml/min	*1) 309 ++	*1) 283 ++	*1) 283 ++	*1) 295 ++	*1) 260 ++	271 ++	283 ++	250 ++	*3) 309 ++	*1) 271 ++	*1) 283 ++	139 +	260 ++	*1) 271 ++	*1) 250 ++	2.00	2.02	2.00	2.02	2.06	2.13	*1) 241 ++	*1) 217 ++	*1) 250 ++	196 +	*1) 217 ++	*1) 241 ++	*1) 217 ++	*1) 232 ++	*1) 217 ++	180 +	*1) 218 ++	181 +		171 +	162 +	176 +		176 +			181 +		186 +	181 +
C-reaktives-Protein	- 6,0	mg/L	*1) 210.37 ++	*1) 240.83 ++	*1) 224.17 ++	*1) 283.35 ++	*2) 241.08 ++	150.31 +	*3) 212.26 ++	174.49 +	185.22 +	169.96 +	157.17 +	3.58	237.06 ++	*1) 230.11 ++	*1) 227.53 ++	*1) 283 ++	271 ++	*1) 283 ++	*1) 241 ++	250 ++	*1) 241 ++	48.34 +	27.44 +	19.90 +	20.63 +	20.95 +	27.80 +	40.03 +	52.17 +	56.91 +	61.24 +	63.84 +	84.20 +		103.56 +	69.86 +	81.19 +		56.58 +			15.35 +		8.22 +	8.43 +
GOT/AST	< 33	U/l				38 +										20		146.23 +	93.07 +	75.47 +	74.10 +	51.74 +	53.60 +								28		63 +	42 +	23		22	23						20			21
ALT/GPT	< 35	U/l				40 +										6															31		49 +	18	9		9	9						9			16
Alkaline Phosphatase	64 - 300	U/l				133										139																						104
Gamma-GT	0 - 38	U/l				*1) 266 ++										*1) 187 ++															*1) 206 ++		*1) 218 ++	*1) 159 ++	117 +		106 +	80 +						64 +			63 +
Cholinesterase	3.5 - 11.4	kU/l				3.33 -										6.25																	8.75				7.80	8.40
Ferritin	23 - 110	µg/L				*1) 553.7 ++
TSH basal	0,2 - 3,4	mU/l						1.332
TPHA						neg.
HbsAg						neg.
Anti-HBc						neg.
HIV1/2						neg.
Hep.C-Ak						neg.
Bilirubin	0 - 17	µmol/l				5.4											3.5														1.7		1.7	1.7	1.7		1.7	1.7									2.5
Granulocytes	25 - 40	%							85 +
Lymphocytes	0 - 4	%							7 -
Eosinophilic	0 - 1	%							1
Basophilic	2 - 8	%							0
Monocytes	70 - 130	%							7
Quick	2,0 - 4,5	%									97	97	32 -	74	43 -	51 -	60 -	65 -	58 -	58 -	57 -	63 -	64 -	78	86	84	86	91	92	100	97	99	88	87	85		89	92	>100		>100			>100		>100	>100
INR (Quick)	22,3 - 31,7										1.02 -	1.02 -	2.25	1.18 -	1.72 -	1.50 -	1.32 -	1.27 -	1.34 -	1.34 -	1.36 -	1.29 -	1.28 -	1.15 -	1.08 -	1.11 -	1.08 -	1.05 -	1.05 -	1.00 -	1.02 -	1.01 -	1.08 -	1.08 -	1.09 -		1.07 -	1.05 -	0.98 -		0.99 -			0.95 -		0.94 -	0.96 -
PTT	2,5 - 4,5	sec									27.9	26.2	39.9 +	33.7 +	36.1 +	32.3 +	31.1	30.0	30.7	31.2	31.9 +	29.0	29.6	28.1	27.1	26.7	27.4	27.3	27.7	28.6	28.0	28.2	28.9	28.7	29.5		28.0	24.7	25.1		26.4			25.8		24.4	24.7
Fibrinogen	< 0,5	g/l									6.79 +	6.88 +	6.51 +	2.85	6.71 +	5.69 +	6.38 +	4.82 +	5.31 +	4.24	4.29	3.77	4.29	4.05	3.62	3.35	3.47	3.62	3.70	3.90	4.49	4.17	4.56	4.64 +	4.49		4.03	4.29	4.24	1.010	4.64 +			4.32		3.88	3.90
Protein serum	66 - 87	g/l									55.3 -	58.4 -	57.0 -	55.8 -	56.1 -	52.6 -	58.7 -							55.3 -	56.6 -	59.0 -	60.5 -	58.2 -	58.8 -	59.3 -	55.9 -	54.6 -	57.3 -	56.6 -	54.3 -		55.2 -	59.0 -	61.2 -		62.7 -			65.8		60.9 -	59.6 -
Ammonium																																				31.4
LDH																																									279 +
Creatinkinase																																									*1) 283 ++
CK-MB																																									11.4
[truncated: 1 more columns]
